# Supplementary material for: Bats as an Important Source of Antimicrobial-Resistant Bacteria: A Systematic Review
Source: Antibiotics (Basel). 2024 Dec 26;14(1):10. doi: 10.3390/antibiotics14010010 (PMC11761237; doi:10.3390/antibiotics14010010)
Supplement: Supplementary file 1 [file antibiotics-14-00010-s001.zip]

Archive with 1 entries (1 files):
- antibiotics-3378993-supplementary.pdf
